# Supplementary material for: Application of exogenous salicylic acid reduces disease severity of Plasmodiophora brassicae in pakchoi (Brassica campestris ssp. chinensis Makino)
Source: PLoS One. 2021 Jun 24;16(6):e0248648. doi: 10.1371/journal.pone.0248648 (PMC8224854; doi:10.1371/journal.pone.0248648)
Supplement: S1 Table — (XLSX) [file pone.0248648.s001.xlsx]

## Sheet: Sheet1
Primers used for qRT-PCR
SOD-F	TCACTGACAGCCAGATTCCTC
SOD-R	CCTGCGTTTCCAGTAGACAA
CAT-F	GCCGAACCCGAAAACAAA
CAT-R	GTCATCAAACATCCAGCACCA
APX-F	TGTACTCTGCTTCGTTCCTAATGG
APX-R	CCGTGCTCTCATCGCCAAG
GR-F	GGAGGAGGGTACATTGCTGT
GR-R	GTCAAACTTGTTTGCGGATG
ACTIN-F	GTTGCTATCCAGGCTGTTCT
ACTIN-R	AGCGTGAGGAAGAGCATAAC
